# Supplementary material for: C. elegans as a tractable infection model for the emerging fungal pathogen Candida auris
Source: Microbiol Spectr. 2026 Jan 15;14(3):e03156-25. doi: 10.1128/spectrum.03156-25 (PMC12955389; doi:10.1128/spectrum.03156-25)
Supplement: Data Set S1 — Raw data for the figures. [file spectrum.03156-25-s0001.xlsx]

## Sheet: Figure 1B
Biological Replicate 1 Raw Data
Time (Days)	AR0382 (C. auris)	SC5314 (C. albicans)
3	1	1
3	1	1
3	1	1
3	1	1
3	1	1
3		1
4	1
4	1	1
4	1	1
4	1	1
4	1	1
4		1
5		1
5		1
5		1
5		1
6	1	1
6	1	1
6	1	1
6	1	1
6	1
6	1
7	1	1
7	1	1
7	1	1
7	1	1
7	1
7	1
7	1
8	1	1
8	1	1
8	1	1
8	1
8	1
9	1	1
9	1	1
9
9
9
10	1	1
10		1

## Sheet: Figure 1C
Biological Replicate 1 Raw Data							Survival Curve Comparisons
Time (Days)	SC5314	AR0382	ade2Δ	ade2∆ + ADE2			SC5314 vs AR0382				AR0382 vs ade2∆				AR0382 vs ade2∆+ADE2
3	1	1	1	1			Log-rank (Mantel-Cox) test				Log-rank (Mantel-Cox) test				Log-rank (Mantel-Cox) test
3	1	1		1			Chi square	2.081			Chi square	36.55			Chi square	0.3223
3	1			1			df	1			df	1			df	1
3	1						P value	0.1492			P value	<0.0001			P value	0.5702
4	1	1	1	1			P value summary	ns			P value summary	****			P value summary	ns
4	1	1		1			Are the survival curves sig different?	No			Are the survival curves sig different?	Yes			Are the survival curves sig different?	No
4	1	1		1
4	1	1		1			Gehan-Breslow-Wilcoxon test				Gehan-Breslow-Wilcoxon test				Gehan-Breslow-Wilcoxon test
4	1						Chi square	1.63			Chi square	28.01			Chi square	0.03833
5	1	1	1	1			df	1			df	1			df	1
5	1	1		1			P value	0.2017			P value	<0.0001			P value	0.8448
5	1	1		1			P value summary	ns			P value summary	****			P value summary	ns
5	1	1					Are the survival curves sig different?	No			Are the survival curves sig different?	Yes			Are the survival curves sig different?	No
5	1	1
5	1	1					Median survival				Median survival				Median survival
5	1	1					SC5314	7			AR0382	9			AR0382	9
6	1	1	1	1			AR0382	9			ade2Δ	12			ade2∆ + ADE2	9
6	1	1		1			Ratio (and its reciprocal)	0.7778	1.286		Ratio (and its reciprocal)	0.75	1.333		Ratio (and its reciprocal)	1	1
6	1	1		1			95% CI of ratio	0.5413 to 1.118	0.8948 to 1.848		95% CI of ratio	0.4904 to 1.147	0.8719 to 2.039		95% CI of ratio	0.6992 to 1.430	0.6992 to 1.430
6	1	1		1
6	1	1		1			Hazard Ratio (Mantel-Haenszel)	A/B	B/A		Hazard Ratio (Mantel-Haenszel)	B/C	C/B		Hazard Ratio (Mantel-Haenszel)	B/D	D/B
6	1	1		1			Ratio (and its reciprocal)	1.391	0.7191		Ratio (and its reciprocal)	4.245	0.2356		Ratio (and its reciprocal)	0.8793	1.137
7	1	1	1	1			95% CI of ratio	0.8884 to 2.177	0.4594 to 1.126		95% CI of ratio	2.657 to 6.783	0.1474 to 0.3764		95% CI of ratio	0.5641 to 1.371	0.7296 to 1.773
7	1	1	1	1
7	1	1	1	1			Hazard Ratio (logrank)	A/B	B/A		Hazard Ratio (logrank)	B/C	C/B		Hazard Ratio (logrank)	B/D	D/B
7	1	1	1	1			Ratio (and its reciprocal)	1.243	0.8047		Ratio (and its reciprocal)	3.052	0.3276		Ratio (and its reciprocal)	0.9198	1.087
7	1	1	1	1			95% CI of ratio	0.8621 to 1.791	0.5582 to 1.160		95% CI of ratio	2.005 to 4.646	0.2152 to 0.4987		95% CI of ratio	0.6429 to 1.316	0.7599 to 1.555
7	1	1		1
7	1			1
7				1
9	1	1	1	1
9	1	1	1	1
9	1	1	1	1
9	1	1	1	1
9	1	1	1	1
9	1	1	1	1
9	1	1		1
9	1	1		1
9		1		1
9				1
9				1
10	1	1	1	1
10	1	1	1	1
10	1	1	1	1
10	1	1	1	1
10	1	1	1	1
10	1	1	1	1
10	1	1		1
10		1		1
10				1
10				1
10				1
11	1	1	1	1
11	1	1	1	1
11	1	1	1	1
11	1	1	1	1
11	1	1	1	1
11	1	1	1	1
11	1	1	1	1
11	1	1		1
11	1	1		1
11	1	1		1
11	1	1
12	1	1	1	1
12	1	1	1	1
12		1	1	1
12		1	1	1
12		1	1
12		1	0
12		1	0
12			0
12			0
12			0
12			0
12			0
12			0
12			0
12			0
12			0
12			0
12			0
12			0
12			0
12			0
12			0
12			0
12			0
12			0
12			0
12			0
12			0
12			0
12			0
12			0
12			0
Biological Replicate 2 Raw Data							Survival Curve Comparisons
Time (Days)	SC5314	AR0382	ade2Δ	ade2∆ + ADE2			SC5314 vs AR0382				AR0382 vs ade2∆				AR0382 vs ade2∆ + ADE2
3	1	1	1	1			Log-rank (Mantel-Cox) test				Log-rank (Mantel-Cox) test				Log-rank (Mantel-Cox) test
3	1	1	1	1			Chi square	6.356			Chi square	59.41			Chi square	0.4732
3	1	1		1			df	1			df	1			df	1
3	1	1		1			P value	0.0117			P value	<0.0001			P value	0.4915
3	1	1		1			P value summary	*			P value summary	****			P value summary	ns
3		1		1			Are the survival curves sig different?	Yes			Are the survival curves sig different?	Yes			Are the survival curves sig different?	No
3		1
4	1	1	1	1			Gehan-Breslow-Wilcoxon test				Gehan-Breslow-Wilcoxon test				Gehan-Breslow-Wilcoxon test
4	1	1	1	1			Chi square	3.647			Chi square	43.2			Chi square	0.2622
4	1	1		1			df	1			df	1			df	1
4	1	1		1			P value	0.0562			P value	<0.0001			P value	0.6086
4	1	1		1			P value summary	ns			P value summary	****			P value summary	ns
4		1		1			Are the survival curves sig different?	No			Are the survival curves sig different?	Yes			Are the survival curves sig different?	No
4		1
5	1	1	1	1			Median survival				Median survival				Median survival
5	1	1		1			SC5314	7			AR0382	7			AR0382	7
5	1	1		1			AR0382	7			ade2Δ	Undefined			ade2∆ + ADE2	7
5	1	1		1			Ratio (and its reciprocal)	1	1						Ratio (and its reciprocal)	1	1
5	1	1		1			95% CI of ratio	0.6981 to 1.432	0.6981 to 1.432		Hazard Ratio (Mantel-Haenszel)	B/C	C/B		95% CI of ratio	0.6992 to 1.430	0.6992 to 1.430
5		1		1							Ratio (and its reciprocal)	7.345	0.1361
5		1		1			Hazard Ratio (Mantel-Haenszel)	A/B	B/A		95% CI of ratio	4.424 to 12.20	0.08199 to 0.2260		Hazard Ratio (Mantel-Haenszel)	B/D	D/B
5				1			Ratio (and its reciprocal)	0.5595	1.787						Ratio (and its reciprocal)	1.173	0.8522
6	1	1	1	1			95% CI of ratio	0.3563 to 0.8788	1.138 to 2.807		Hazard Ratio (logrank)	B/C	C/B		95% CI of ratio	0.7440 to 1.850	0.5404 to 1.344
6	1	1	1	1							Ratio (and its reciprocal)	4.452	0.2246
6	1	1	1	1			Hazard Ratio (logrank)	A/B	B/A		95% CI of ratio	2.851 to 6.953	0.1438 to 0.3507		Hazard Ratio (logrank)	B/D	D/B
6	1	1	1	1			Ratio (and its reciprocal)	0.6896	1.45						Ratio (and its reciprocal)	1.104	0.906
6	1	1	1	1			95% CI of ratio	0.4787 to 0.9934	1.007 to 2.089						95% CI of ratio	0.7714 to 1.579	0.6332 to 1.296
6	1	1		1
6	1	1		1
7	1	1		1
7		1
7	1	1	1	1
7	1	1	1	1
7	1	1		1
7	1	1		1
7	1	1		1
7	1	1		1
7	1	1		1
7	1	1		1
7		1		1
9		1
9	1	1	1	1
9	1	1	1	1
9	1	1		1
9	1	1		1
9	1	1		1
9	1	1		1
9	1	1		1
9	1	1		1
9	1	1		1
9	1	1		1
9		1		1
9		1		1
10	1	1	1	1
10	1	1	1	1
10	1	1		1
10	1	1		1
10	1	1		1
10	1	1		1
10	1	1		1
10	1	1		1
10	1			1
10	1			1
11	1		1	1
11	1		1
11	1		1
11	1		1
11	1		1
11			1
12	1		1
12	1		1
12	1		0
12			0
12			0
12			0
12			0
12			0
12			0
12			0
12			0
12			0
12			0
12			0
12			0
12			0
12			0
12			0
12			0
12			0
12			0
12			0
12			0
12			0
12			0
12			0
12			0
12			0
12			0
12			0
12			0
12			0
12			0
Biologial Replicate 3 Raw Data							Survival Curve Comparisons
Time (Days)	SC5314	AR0382	ade2Δ	ade2∆ + ADE2			SC5314 vs AR0382				AR0382 vs ade2∆				AR0382 vs ade2∆+ADE2
3	1	1		1			Log-rank (Mantel-Cox) test				Log-rank (Mantel-Cox) test				Log-rank (Mantel-Cox) test
3	1	1		1			Chi square	0.8926			Chi square	35.61			Chi square	0.00785
3	1	1		1			df	1			df	1			df	1
3	1	1		1			P value	0.3448			P value	<0.0001			P value	0.9294
4	1	1	1	1			P value summary	ns			P value summary	****			P value summary	ns
4	1	1		1			Are the survival curves sig different?	No			Are the survival curves sig different?	Yes			Are the survival curves sig different?	No
5	1	1	1	1
5	1	1	1	1			Gehan-Breslow-Wilcoxon test				Gehan-Breslow-Wilcoxon test				Gehan-Breslow-Wilcoxon test
5	1	1		1			Chi square	0.4136			Chi square	27.7			Chi square	0.04209
5	1	1					df	1			df	1			df	1
5	1	1					P value	0.5202			P value	<0.0001			P value	0.8374
5	1	1					P value summary	ns			P value summary	****			P value summary	ns
6	1	1	1	1			Are the survival curves sig different?	No			Are the survival curves sig different?	Yes			Are the survival curves sig different?	No
6	1	1	1	1
6	1	1	1	1			Median survival				Median survival				Median survival
6	1	1	1	1			SC5314	7			AR0382	8			AR0382	8
6	1	1		1			AR0382	8			ade2Δ	11			ade2∆ + ADE2	9
6	1	1		1			Ratio (and its reciprocal)	0.875	1.143		Ratio (and its reciprocal)	0.7273	1.375		Ratio (and its reciprocal)	0.8889	1.125
6				1			95% CI of ratio	0.5976 to 1.281	0.7805 to 1.673		95% CI of ratio	0.4832 to 1.095	0.9136 to 2.069		95% CI of ratio	0.6106 to 1.294	0.7727 to 1.638
7	1	1	1	1
7	1	1	1	1			Hazard Ratio (Mantel-Haenszel)	A/B	B/A		Hazard Ratio (Mantel-Haenszel)	B/C	C/B		Hazard Ratio (Mantel-Haenszel)	B/D	D/B
7	1	1	1	1			Ratio (and its reciprocal)	1.259	0.7946		Ratio (and its reciprocal)	4.392	0.2277		Ratio (and its reciprocal)	0.9789	1.022
7	1	1	1	1			95% CI of ratio	0.7810 to 2.028	0.4931 to 1.280		95% CI of ratio	2.701 to 7.140	0.1401 to 0.3702		95% CI of ratio	0.6112 to 1.568	0.6378 to 1.636
7	1	1	1	1
7	1	1		1			Hazard Ratio (logrank)	A/B	B/A		Hazard Ratio (logrank)	B/C	C/B		Hazard Ratio (logrank)	B/D	D/B
7	1	1		1			Ratio (and its reciprocal)	1.159	0.8626		Ratio (and its reciprocal)	2.836	0.3526		Ratio (and its reciprocal)	0.9865	1.014
7	1	1		1			95% CI of ratio	0.7896 to 1.702	0.5875 to 1.266		95% CI of ratio	1.853 to 4.341	0.2304 to 0.5397		95% CI of ratio	0.6776 to 1.436	0.6962 to 1.476
7	1	1		1
7		1
9	1	1	1	1
9	1	1	1	1
9	1	1	1	1
9	1	1	1	1
9	1	1	1	1
9	1	1	1	1
9	1	1		1
9	1	1		1
9	1	1		1
9	1	1		1
9		1		1
10	1	1	1	1
10	1	1	1	1
10	1	1	1	1
10	1	1	1	1
10	1	1	1	1
10	1	1	1	1
10	1	1	1	1
10	1	1	1	1
10	1	1		1
10				1
11	1	1	1	1
11	1	1	1	1
11	1	1	1	1
11	1	1	1	1
11		1	1	1
11		1		1
11				1
11
12		1	1
12		1	1
12			1
12			1
12			1
12			1
12			1
12			1
12			0
12			0
12			0
12			0
12			0
12			0
12			0
12			0
12			0
12			0
12			0
12			0
12			0
12			0
12			0
12			0
12			0
12			0
12			0
12			0

## Sheet: Figure 1D
Biological Replicate 1 Raw Data
Time (Days)	SC53314	Clade I	Clade II	Clade III	Clade IV
3	1	1	1	1	1
3	1	1	1	1	1
3	1	1	1	1	1
3	1	1	1	1
3	1	1		1
3	1			1
3	1			1
3				1
4	1	1	1	1	1
4	1	1	1	1	1
4	1	1	1	1	1
4	1	1	1	1	1
4	1	1	1	1
4	1		1	1
4	1			1
4				1
4				1
4				1
5	1	1	1	1	1
5	1	1	1	1	1
5	1	1	1
5	1	1	1
5	1	1	1
5	1	1	1
5		1	1
5		1	1
5		1
5		1
5		1
5		1
6	1	1	1	1	1
6	1	1	1	1	1
6	1	1	1	1
6	1	1	1	1
6	1	1	1	1
6				1
7	1	1	1		1
7	1	1	1		1
7			1		1
7					1
9	1	1	1		1
9		0	1		1
9					1
9					0
9					0
9					0
9					0
9					0
9					0
9					0
9					0
9					0
9					0

## Sheet: Figure 2B
Biological Replicate 1 Raw Data							Oridnary One-Way Anova Multiple Comparisons										10.15.24
SC5314 (C. albicans)	AR0382 (C. auris)	ade2Δ + ADE2	ade2Δ	ace2Δ	OP50 (E. coli)		Number of families	1
64.5805	25.8592	35.243	12.4914	0.00549	1.2779		Number of comparisons per family	5
41.3081	64.19	53.9134	8.376	1.1533	0		Alpha	0.05
30.2507	51.2207	61.8452	2.9399	3.5769	3.8098
47.3044	41.2391		2.4568	0	0		Dunnett's multiple comparisons test	Mean Diff.	95.00% CI of diff.	Below threshold?	Summary	Adjusted P Value	B-?
							AR0382 (C. auris) vs. SC5314 (C. albicans)	-0.2337	-20.83 to 20.36	No	ns	>0.9999	A	SC5314 (C. albicans)
							AR0382 (C. auris) vs. ade2Δ + ADE2	-4.707	-26.95 to 17.54	No	ns	0.9644	C	ade2Δ + ADE2
							AR0382 (C. auris) vs. ade2Δ	39.06	18.47 to 59.66	Yes	***	0.0003	D	ade2Δ
							AR0382 (C. auris) vs. ace2Δ	44.44	23.85 to 65.04	Yes	****	<0.0001	E	ace2Δ
							AR0382 (C. auris) vs. OP50 (E. coli)	44.36	23.76 to 64.95	Yes	****	<0.0001	F	OP50 (E. coli)
							Test details	Mean 1	Mean 2	Mean Diff.	SE of diff.	n1	n2	q	DF
							AR0382 (C. auris) vs. SC5314 (C. albicans)	45.63	45.86	-0.2337	7.401	4	4	0.03157	17
							AR0382 (C. auris) vs. ade2Δ + ADE2	45.63	50.33	-4.707	7.994	4	3	0.5887	17
							AR0382 (C. auris) vs. ade2Δ	45.63	6.566	39.06	7.401	4	4	5.278	17
							AR0382 (C. auris) vs. ace2Δ	45.63	1.184	44.44	7.401	4	4	6.005	17
							AR0382 (C. auris) vs. OP50 (E. coli)	45.63	1.272	44.36	7.401	4	4	5.993	17
Biological Replicate 2 Raw Data							Oridnary One-Way Anova Multiple Comparisons										08.16.24
SC5314 (C. albicans)	AR0382 (C. auris)	ade2Δ + ADE2	ade2Δ	ace2Δ	OP50 (E. coli)		Number of families	1
57.7556	57.7695	76.6362	0	3.829	0		Number of comparisons per family	5
47.5135	67.4061	64.3681	2.4786	3.3167	1.3908		Alpha	0.05
51.2692	63.5196	61.9452	1.5628	3.2556	0
							Dunnett's multiple comparisons test	Mean Diff.	95.00% CI of diff.	Below threshold?	Summary	Adjusted P Value	B-?
							AR0382 (C. auris) vs. SC5314 (C. albicans)	10.72	0.3614 to 21.08	Yes	*	0.0418	A	SC5314 (C. albicans)
							AR0382 (C. auris) vs. ade2Δ + ADE2	-4.751	-15.11 to 5.606	No	ns	0.5618	C	ade2Δ + ADE2
							AR0382 (C. auris) vs. ade2Δ	61.55	51.19 to 71.91	Yes	****	<0.0001	D	ade2Δ
							AR0382 (C. auris) vs. ace2Δ	59.43	49.07 to 69.79	Yes	****	<0.0001	E	ace2Δ
							AR0382 (C. auris) vs. OP50 (E. coli)	62.43	52.08 to 72.79	Yes	****	<0.0001	F	OP50 (E. coli)
							Test details	Mean 1	Mean 2	Mean Diff.	SE of diff.	n1	n2	q	DF
							AR0382 (C. auris) vs. SC5314 (C. albicans)	62.9	52.18	10.72	3.57	3	3	3.003	12
							AR0382 (C. auris) vs. ade2Δ + ADE2	62.9	67.65	-4.751	3.57	3	3	1.331	12
							AR0382 (C. auris) vs. ade2Δ	62.9	1.347	61.55	3.57	3	3	17.24	12
							AR0382 (C. auris) vs. ace2Δ	62.9	3.467	59.43	3.57	3	3	16.65	12
							AR0382 (C. auris) vs. OP50 (E. coli)	62.9	0.4636	62.43	3.57	3	3	17.49	12
Biological Replicate 3 Raw Data							Oridnary One-Way Anova Multiple Comparisons										11.05.24
SC5314 (C. albicans)	AR0382 (C. auris)	ade2Δ + ADE2	ade2Δ	ace2Δ	OP50 (E. coli)		Number of families	1
21.6893	45.716	53.9385	13.0198	0	3.12806		Number of comparisons per family	5
36.3703	72.0552	24.2745	16.2819	6.35846	4.9642		Alpha	0.05
21.0253	52.4019	50.2883	18.9471	15.1924	9.7754
							Dunnett's multiple comparisons test	Mean Diff.	95.00% CI of diff.	Below threshold?	Summary	Adjusted P Value	B-?
							AR0382 vs. SC5314	30.36	6.611 to 54.11	Yes	*	0.012	A	SC5314
							AR0382 vs. ade2Δ + ADE2	13.89	-9.861 to 37.64	No	ns	0.3527	C	ade2Δ + ADE2
							AR0382 vs. ade2Δ	40.64	16.89 to 64.39	Yes	**	0.0014	D	ade2Δ
							AR0382 vs. ace2Δ	49.54	25.79 to 73.29	Yes	***	0.0002	E	ace2Δ
							AR0382 vs. OP50	50.77	27.02 to 74.52	Yes	***	0.0002	F	OP50
							Test details	Mean 1	Mean 2	Mean Diff.	SE of diff.	n1	n2	q	DF
							AR0382 vs. SC5314	56.72	26.36	30.36	8.186	3	3	3.709	12
							AR0382 vs. ade2Δ + ADE2	56.72	42.83	13.89	8.186	3	3	1.697	12
							AR0382 vs. ade2Δ	56.72	16.08	40.64	8.186	3	3	4.964	12
							AR0382 vs. ace2Δ	56.72	7.184	49.54	8.186	3	3	6.052	12
							AR0382 vs. OP50	56.72	5.956	50.77	8.186	3	3	6.201	12

## Sheet: Figure 4A
Biological Replicate 1 Raw Data				Comparison of Survival Curves				Biological Replicate 1 Raw Data				Comparison of Survival Curves				Biological Replicate 3 Raw Data				Comparison of Survival Curves
Time(Days)	AR0382	AR0387						Time(Days)	AR0382	AR0387						Time(Days)	AR0382	AR0387
2	1	1		Log-rank (Mantel-Cox) test				2	1	1		Log-rank (Mantel-Cox) test				2	1	1		Log-rank (Mantel-Cox) test
2	1	1		Chi square	12.33			2	1	1		Chi square	7.832			2	1	1		Chi square	8.765
2	1	1		df	1			2	1	1		df	1			2	1	1		df	1
2	1	1		P value	0.0004			2	1	1		P value	0.0051			2	1	1		P value	0.0031
2	1	1		P value summary	***			2	1	1		P value summary	**			2	1	1		P value summary	**
2	1	1		Are the survival curves sig different?	Yes			2	1	1		Are the survival curves sig different?	Yes			2	1	1		Are the survival curves sig different?	Yes
2	1	1						2	1	1						2	1	1
2	1			Gehan-Breslow-Wilcoxon test				2	1	1		Gehan-Breslow-Wilcoxon test				2	1	1		Gehan-Breslow-Wilcoxon test
2	1			Chi square	7.673			2	1			Chi square	4.037			2	1			Chi square	4.373
2	1			df	1			2	1			df	1			2	1			df	1
3	1	1		P value	0.0056			2	1			P value	0.0445			3	1	1		P value	0.0365
3	1	1		P value summary	**			2	1			P value summary	*			3	1	1		P value summary	*
3	1	1		Are the survival curves sig different?	Yes			3	1	1		Are the survival curves sig different?	Yes			3	1	1		Are the survival curves sig different?	Yes
3	1	1						3	1	1						3	1	1
3	1	1		Median survival				3	1	1		Median survival				3	1	1		Median survival
3	1	1		AR03820	5			3	1	1		AR03820	5			3	1	1		AR03820	5
3	1	1		AR03875	7			3	1	1		AR03875	7			3	1	1		AR03875	6
3	1			Ratio (and its reciprocal)	0.7143	1.4		3	1	1		Ratio (and its reciprocal)	0.7143	1.4		3	1	1		Ratio (and its reciprocal)	0.8333	1.2
3	1			95% CI of ratio	0.4954 to 1.030	0.9710 to 2.019		3	1	1		95% CI of ratio	0.4887 to 1.044	0.9578 to 2.046		3	1			95% CI of ratio	0.5832 to 1.191	0.8398 to 1.715
3	1							3	1	1						3	1
3	1			Hazard Ratio (Mantel-Haenszel)	A/B	B/A		3	1			Hazard Ratio (Mantel-Haenszel)	A/B	B/A		3	1			Hazard Ratio (Mantel-Haenszel)	A/B	B/A
3	1			Ratio (and its reciprocal)	2.196	0.4554		3	1			Ratio (and its reciprocal)	1.869	0.5351		4	1	1		Ratio (and its reciprocal)	1.888	0.5298
4	1	1		95% CI of ratio	1.416 to 3.407	0.2935 to 0.7065		3	1			95% CI of ratio	1.206 to 2.895	0.3454 to 0.8292		4	1	1		95% CI of ratio	1.240 to 2.874	0.3479 to 0.8068
4	1	1						4	1	1						4	1	1
4	1	1		Hazard Ratio (logrank)	A/B	B/A		4	1	1		Hazard Ratio (logrank)	A/B	B/A		4	1	1		Hazard Ratio (logrank)	A/B	B/A
4	1	1		Ratio (and its reciprocal)	1.739	0.575		4	1	1		Ratio (and its reciprocal)	1.594	0.6275		4	1	1		Ratio (and its reciprocal)	1.583	0.6315
4	1			95% CI of ratio	1.195 to 2.532	0.3950 to 0.8371		4	1	1		95% CI of ratio	1.090 to 2.330	0.4291 to 0.9176		4	1	1		95% CI of ratio	1.103 to 2.273	0.4399 to 0.9067
5	1	1						4	1	1						4	1
5	1	1						4		1						4	1
5	1	1						5	1	1						4	1
5	1	1						5	1	1						4	1
6	1	1						5	1	1						5	1	1
6	1	1						5		1						5	1	1
6	1	1						7	1	1						5	1	1
6	1	1						7	1	1						5	1	1
6	1	1						7	1	1						5	1	1
6	1	1						7	1	1						5	1	1
6	1							7	1	1						6	1	1
6	1							7	1							6	1	1
6	1							7	1							6	1	1
7	1	1						7	1							6	1	1
7	1	1						7	1							6	1	1
7	1	1						9	1	1						6	1	1
7	1	1						9	1	1						6	1	1
7	1	1						9	1	1						6	1
7	1							9	1	1						6	1
7	1							9	1	1						7	1	1
7	1							9	1							7	1	1
9	1	1						9	1							7	1	1
9	1	1						9	1							7	1	1
9	1	1						9	1							7	1	1
9	1	1						10	1	1						7	1
9	1	1						10	1	1						7	1
9	1	1						10	1	1						9	1	1
9	1	1						10	1	1						9	1	1
9		1						10	1	1						9	1	1
10	1	1						10		1						9	1	1
10	1	1						11	1	1						9	1	1
10	1	1						11	1	1						9	1
10	1	1						11	1	1						10	1	1
10		1						11	1	1						10	1	1
10		1						11	1	1						10	1	1
10		1						11	1	1						10	1	1
11	1	1						11		0						10		1
11		1						11		0						10		1
11		1						11		0						11	1	1
11		1						11		0						11		1
11		1						11		0						11		1
11		1						11		0						11		1
11		1						11		0						11		1
11		0						11		0						11		1
11		0						11		0						11		0
11		0						11		0						11		0
11		0														11		0
11		0														11		0
																11		0

## Sheet: Figure 4B
AR0382	AR0387		Biological Replicate 1			AR0382	AR0387		Biological Replicate 2			AR0382	AR0387		Biological Replicate 3
99.5673	78.2696		Column B	AR0387		91.4739	88.6815		Column B	AR0387		93.6597	99.6682		Column B	AR0387
99.999	83.4033		vs.	vs.		94.9189	82.1275		vs.	vs.		99.9556	87.4916		vs.	vs.
93.2171	80.4607		Column A	AR0382		98.0776	84.5354		Column A	AR0382		99.9497	99.9909		Column A	AR0382
			Unpaired t test with Welch's correction						Unpaired t test with Welch's correction						Unpaired t test with Welch's correction
			P value	0.0048					P value	0.0229					P value	0.6751
			P value summary	**					P value summary	*					P value summary	ns
			Significantly different (P < 0.05)?	Yes					Significantly different (P < 0.05)?	Yes					Significantly different (P < 0.05)?	No
			One- or two-tailed P value?	Two-tailed					One- or two-tailed P value?	Two-tailed					One- or two-tailed P value?	Two-tailed
			Welch-corrected t, df	t=6.373, df=3.519					Welch-corrected t, df	t=3.593, df=4.000					Welch-corrected t, df	t=0.4630, df=2.974
			How large is the effect?						How large is the effect?						How large is the effect?
			Mean of column A	97.59					Mean of column A	94.82					Mean of column A	97.85
			Mean of column B	80.71					Mean of column B	85.11					Mean of column B	95.72
			Difference between means (B - A) ± SEM	-16.88 ± 2.649					Difference between means (B - A) ± SEM	-9.709 ± 2.702					Difference between means (B - A) ± SEM	-2.138 ± 4.618
			95% confidence interval	-24.65 to -9.114					95% confidence interval	-17.21 to -2.207					95% confidence interval	-16.91 to 12.63
			R squared (eta squared)	0.9203					R squared (eta squared)	0.7635					R squared (eta squared)	0.06724
			F test to compare variances						F test to compare variances						F test to compare variances
			F, DFn, Dfd	2.173, 2, 2					F, DFn, Dfd	1.007, 2, 2					F, DFn, Dfd	3.846, 2, 2
			P value	0.6304					P value	0.9963					P value	0.4127
			P value summary	ns					P value summary	ns					P value summary	ns
			Significantly different (P < 0.05)?	No					Significantly different (P < 0.05)?	No					Significantly different (P < 0.05)?	No
			Data analyzed						Data analyzed						Data analyzed
			Sample size, column A	3					Sample size, column A	3					Sample size, column A	3
			Sample size, column B	3					Sample size, column B	3					Sample size, column B	3

## Sheet: Supplemental Figure 1
	Biological Replicate 1															Biological Replicate 1
	20% BHI 80% M9															YPD
	ade2Δ				Complement				AR0382							ade2Δ				Complement				AR0382
0:20:00	0.089	0.091	0.089	0.098	0.092	0.088	0.087	0.091	0.091	0.092	0.089	0.089			0:20:00	0.117	0.117	0.124	0.118	0.12	0.113	0.118	0.121	0.117	0.123	0.121	0.12
0:40:00	0.091	0.093	0.09	0.099	0.093	0.089	0.088	0.092	0.09	0.092	0.09	0.09			0:40:00	0.118	0.117	0.124	0.118	0.121	0.114	0.119	0.122	0.118	0.122	0.121	0.119
1:00:00	0.091	0.094	0.09	0.098	0.094	0.09	0.089	0.093	0.092	0.093	0.09	0.09			1:00:00	0.118	0.117	0.125	0.119	0.121	0.114	0.119	0.123	0.118	0.123	0.121	0.119
1:20:00	0.092	0.095	0.09	0.1	0.094	0.091	0.09	0.094	0.093	0.093	0.091	0.091			1:20:00	0.119	0.117	0.126	0.12	0.121	0.115	0.119	0.123	0.118	0.123	0.121	0.119
1:40:00	0.092	0.095	0.09	0.101	0.095	0.091	0.09	0.095	0.093	0.094	0.091	0.092			1:40:00	0.119	0.117	0.127	0.12	0.121	0.115	0.119	0.123	0.119	0.124	0.121	0.119
2:00:00	0.093	0.094	0.09	0.1	0.096	0.092	0.091	0.096	0.094	0.095	0.092	0.093			2:00:00	0.12	0.118	0.128	0.121	0.12	0.116	0.119	0.123	0.119	0.124	0.121	0.121
2:20:00	0.093	0.092	0.091	0.101	0.097	0.093	0.092	0.097	0.095	0.096	0.092	0.094			2:20:00	0.121	0.118	0.13	0.121	0.122	0.116	0.12	0.124	0.12	0.125	0.121	0.122
2:40:00	0.094	0.096	0.09	0.101	0.098	0.094	0.093	0.098	0.096	0.097	0.093	0.095			2:40:00	0.121	0.119	0.131	0.122	0.122	0.117	0.121	0.125	0.121	0.126	0.122	0.122
3:00:00	0.095	0.097	0.091	0.101	0.1	0.096	0.094	0.1	0.097	0.099	0.094	0.097			3:00:00	0.122	0.119	0.133	0.123	0.123	0.117	0.122	0.126	0.122	0.127	0.122	0.123
3:20:00	0.094	0.097	0.091	0.103	0.102	0.097	0.096	0.102	0.099	0.1	0.096	0.098			3:20:00	0.123	0.12	0.135	0.124	0.125	0.119	0.123	0.128	0.124	0.128	0.123	0.124
3:40:00	0.095	0.097	0.091	0.103	0.105	0.099	0.098	0.105	0.101	0.102	0.097	0.101			3:40:00	0.125	0.121	0.138	0.126	0.126	0.12	0.124	0.129	0.126	0.13	0.123	0.126
4:00:00	0.095	0.098	0.091	0.103	0.107	0.102	0.101	0.108	0.104	0.105	0.099	0.103			4:00:00	0.127	0.123	0.142	0.128	0.129	0.122	0.126	0.132	0.128	0.132	0.124	0.128
4:20:00	0.095	0.098	0.092	0.104	0.11	0.105	0.104	0.113	0.107	0.109	0.102	0.107			4:20:00	0.129	0.125	0.147	0.13	0.132	0.124	0.129	0.135	0.132	0.135	0.126	0.13
4:40:00	0.097	0.099	0.092	0.105	0.115	0.11	0.108	0.118	0.111	0.113	0.105	0.111			4:40:00	0.132	0.127	0.152	0.133	0.135	0.127	0.133	0.139	0.136	0.139	0.128	0.133
5:00:00	0.096	0.1	0.093	0.107	0.122	0.115	0.113	0.125	0.116	0.118	0.109	0.116			5:00:00	0.136	0.13	0.159	0.137	0.139	0.13	0.137	0.143	0.141	0.143	0.131	0.137
5:20:00	0.097	0.1	0.093	0.107	0.128	0.122	0.119	0.132	0.122	0.124	0.114	0.122			5:20:00	0.14	0.133	0.167	0.142	0.145	0.135	0.142	0.15	0.147	0.149	0.134	0.141
5:40:00	0.097	0.099	0.093	0.107	0.135	0.129	0.127	0.14	0.13	0.132	0.121	0.129			5:40:00	0.146	0.138	0.177	0.148	0.151	0.14	0.147	0.157	0.155	0.157	0.138	0.146
6:00:00	0.098	0.101	0.094	0.108	0.145	0.139	0.135	0.149	0.137	0.141	0.128	0.138			6:00:00	0.153	0.143	0.189	0.155	0.16	0.147	0.155	0.166	0.164	0.165	0.144	0.153
6:20:00	0.1	0.101	0.095	0.108	0.156	0.148	0.145	0.16	0.146	0.151	0.137	0.147			6:20:00	0.161	0.149	0.201	0.164	0.171	0.154	0.164	0.176	0.174	0.176	0.15	0.162
6:40:00	0.1	0.101	0.095	0.112	0.167	0.162	0.156	0.171	0.157	0.163	0.147	0.156			6:40:00	0.171	0.157	0.214	0.174	0.184	0.164	0.174	0.188	0.186	0.189	0.158	0.171
7:00:00	0.101	0.102	0.096	0.113	0.18	0.174	0.169	0.183	0.168	0.176	0.159	0.168			7:00:00	0.183	0.167	0.228	0.185	0.199	0.175	0.186	0.201	0.2	0.204	0.167	0.182
7:20:00	0.102	0.103	0.097	0.114	0.195	0.189	0.184	0.193	0.181	0.19	0.171	0.178			7:20:00	0.195	0.179	0.243	0.197	0.217	0.188	0.199	0.216	0.214	0.221	0.178	0.194
7:40:00	0.103	0.104	0.098	0.117	0.211	0.202	0.197	0.205	0.195	0.204	0.185	0.189			7:40:00	0.209	0.191	0.261	0.209	0.235	0.203	0.212	0.232	0.23	0.24	0.191	0.208
8:00:00	0.104	0.105	0.099	0.118	0.224	0.22	0.211	0.219	0.207	0.219	0.199	0.2			8:00:00	0.224	0.203	0.279	0.224	0.256	0.219	0.228	0.249	0.248	0.261	0.204	0.224
8:20:00	0.106	0.108	0.101	0.118	0.238	0.233	0.224	0.228	0.218	0.234	0.213	0.211			8:20:00	0.24	0.218	0.3	0.239	0.279	0.236	0.246	0.27	0.27	0.284	0.219	0.242
8:40:00	0.108	0.11	0.102	0.12	0.252	0.248	0.238	0.235	0.23	0.247	0.226	0.221			8:40:00	0.258	0.233	0.323	0.256	0.306	0.255	0.266	0.294	0.293	0.31	0.237	0.261
9:00:00	0.11	0.111	0.104	0.121	0.266	0.264	0.249	0.244	0.241	0.259	0.239	0.231			9:00:00	0.277	0.251	0.348	0.274	0.335	0.276	0.288	0.318	0.32	0.339	0.257	0.283
9:20:00	0.111	0.111	0.105	0.122	0.276	0.268	0.261	0.252	0.251	0.271	0.252	0.239			9:20:00	0.3	0.27	0.377	0.295	0.367	0.3	0.312	0.346	0.351	0.371	0.278	0.308
9:40:00	0.114	0.116	0.107	0.124	0.287	0.288	0.272	0.259	0.261	0.282	0.264	0.247			9:40:00	0.324	0.292	0.408	0.318	0.402	0.326	0.339	0.375	0.383	0.405	0.3	0.336
10:00:00	0.116	0.118	0.11	0.133	0.296	0.298	0.28	0.269	0.272	0.292	0.276	0.254			10:00:00	0.351	0.313	0.44	0.344	0.438	0.353	0.369	0.408	0.419	0.44	0.327	0.368
10:20:00	0.12	0.12	0.112	0.135	0.305	0.307	0.289	0.272	0.275	0.298	0.286	0.26			10:20:00	0.381	0.34	0.475	0.373	0.475	0.382	0.4	0.44	0.457	0.477	0.356	0.401
10:40:00	0.123	0.126	0.115	0.139	0.315	0.314	0.296	0.277	0.282	0.306	0.297	0.266			10:40:00	0.413	0.366	0.512	0.403	0.514	0.413	0.433	0.473	0.495	0.516	0.387	0.436
11:00:00	0.127	0.13	0.118	0.14	0.322	0.319	0.304	0.281	0.301	0.312	0.305	0.271			11:00:00	0.445	0.397	0.55	0.434	0.552	0.445	0.468	0.508	0.535	0.554	0.419	0.474
11:20:00	0.131	0.134	0.122	0.15	0.324	0.336	0.311	0.29	0.313	0.319	0.313	0.277			11:20:00	0.481	0.429	0.586	0.468	0.592	0.478	0.504	0.545	0.576	0.593	0.455	0.513
11:40:00	0.136	0.133	0.126	0.155	0.329	0.351	0.317	0.293	0.32	0.328	0.318	0.281			11:40:00	0.52	0.462	0.623	0.502	0.631	0.51	0.542	0.58	0.615	0.632	0.49	0.552
12:00:00	0.142	0.144	0.132	0.159	0.334	0.364	0.321	0.295	0.328	0.335	0.326	0.286			12:00:00	0.557	0.497	0.658	0.537	0.67	0.543	0.578	0.616	0.655	0.67	0.526	0.591
12:20:00	0.149	0.15	0.137	0.168	0.339	0.376	0.324	0.299	0.333	0.34	0.331	0.289			12:20:00	0.594	0.531	0.692	0.571	0.708	0.579	0.615	0.65	0.694	0.706	0.563	0.629
12:40:00	0.157	0.163	0.143	0.171	0.341	0.374	0.33	0.304	0.343	0.341	0.338	0.294			12:40:00	0.632	0.567	0.726	0.606	0.746	0.612	0.65	0.684	0.732	0.742	0.601	0.668
13:00:00	0.164	0.169	0.149	0.185	0.346	0.36	0.333	0.308	0.344	0.345	0.344	0.3			13:00:00	0.668	0.601	0.757	0.64	0.782	0.646	0.685	0.717	0.769	0.777	0.638	0.704
13:20:00	0.172	0.174	0.155	0.191	0.349	0.353	0.336	0.319	0.339	0.347	0.35	0.31			13:20:00	0.703	0.635	0.787	0.674	0.817	0.681	0.719	0.749	0.804	0.809	0.67	0.738
13:40:00	0.18	0.187	0.161	0.194	0.354	0.357	0.341	0.325	0.35	0.351	0.359	0.316			13:40:00	0.738	0.671	0.813	0.707	0.845	0.714	0.749	0.779	0.838	0.84	0.704	0.772
14:00:00	0.189	0.195	0.168	0.202	0.358	0.364	0.35	0.329	0.346	0.357	0.369	0.322			14:00:00	0.771	0.705	0.84	0.738	0.875	0.744	0.779	0.808	0.869	0.871	0.737	0.803
14:20:00	0.198	0.195	0.174	0.213	0.361	0.372	0.355	0.344	0.342	0.361	0.381	0.328			14:20:00	0.802	0.738	0.865	0.768	0.902	0.776	0.807	0.837	0.895	0.898	0.768	0.832
14:40:00	0.206	0.203	0.18	0.221	0.363	0.38	0.365	0.351	0.348	0.367	0.393	0.332			14:40:00	0.831	0.766	0.887	0.798	0.927	0.808	0.835	0.863	0.924	0.926	0.796	0.858
15:00:00	0.215	0.217	0.187	0.228	0.362	0.386	0.372	0.36	0.368	0.37	0.404	0.337			15:00:00	0.859	0.798	0.908	0.826	0.951	0.835	0.861	0.885	0.949	0.951	0.821	0.884
15:20:00	0.224	0.227	0.194	0.236	0.372	0.394	0.376	0.366	0.372	0.372	0.414	0.342			15:20:00	0.885	0.826	0.929	0.852	0.973	0.861	0.883	0.908	0.974	0.973	0.845	0.908
15:40:00	0.233	0.222	0.201	0.249	0.364	0.4	0.382	0.376	0.393	0.374	0.423	0.354			15:40:00	0.91	0.853	0.948	0.876	0.994	0.886	0.907	0.931	0.997	0.993	0.866	0.931
16:00:00	0.242	0.237	0.208	0.258	0.38	0.407	0.387	0.373	0.397	0.376	0.432	0.35			16:00:00	0.934	0.877	0.966	0.9	1.014	0.908	0.927	0.952	1.019	1.013	0.889	0.95
16:20:00	0.252	0.239	0.214	0.27	0.381	0.414	0.393	0.392	0.4	0.38	0.44	0.352			16:20:00	0.955	0.9	0.983	0.922	1.033	0.932	0.948	0.973	1.038	1.033	0.909	0.969
16:40:00	0.261	0.259	0.221	0.28	0.393	0.423	0.399	0.399	0.408	0.384	0.449	0.357			16:40:00	0.976	0.922	0.998	0.944	1.051	0.953	0.967	0.99	1.057	1.053	0.93	0.988
17:00:00	0.271	0.255	0.228	0.289	0.375	0.43	0.406	0.394	0.383	0.387	0.458	0.366			17:00:00	0.995	0.943	1.014	0.965	1.067	0.974	0.986	1.008	1.076	1.07	0.949	1.006
17:20:00	0.28	0.268	0.235	0.303	0.389	0.44	0.415	0.405	0.36	0.392	0.467	0.372			17:20:00	1.014	0.963	1.028	0.985	1.084	0.992	1.003	1.025	1.092	1.089	0.968	1.022
17:40:00	0.29	0.276	0.242	0.312	0.39	0.447	0.424	0.407	0.355	0.396	0.478	0.379			17:40:00	1.033	0.982	1.042	1.004	1.098	1.01	1.02	1.04	1.107	1.105	0.986	1.038
18:00:00	0.299	0.283	0.248	0.327	0.388	0.453	0.432	0.41	0.384	0.4	0.49	0.391			18:00:00	1.052	0.999	1.055	1.023	1.113	1.027	1.036	1.054	1.124	1.121	1.003	1.055
18:20:00	0.307	0.288	0.255	0.333	0.387	0.458	0.44	0.415	0.369	0.403	0.5	0.39			18:20:00	1.067	1.016	1.068	1.043	1.125	1.043	1.052	1.069	1.138	1.134	1.019	1.069
18:40:00	0.315	0.295	0.261	0.344	0.439	0.463	0.446	0.417	0.368	0.408	0.513	0.397			18:40:00	1.086	1.032	1.084	1.063	1.137	1.058	1.066	1.085	1.154	1.15	1.035	1.087
19:00:00	0.323	0.302	0.266	0.353	0.426	0.468	0.452	0.419	0.373	0.412	0.521	0.409			19:00:00	1.105	1.046	1.101	1.081	1.149	1.072	1.081	1.098	1.166	1.163	1.05	1.097
19:20:00	0.33	0.309	0.272	0.358	0.399	0.475	0.457	0.421	0.419	0.416	0.529	0.41			19:20:00	1.116	1.061	1.113	1.082	1.16	1.085	1.095	1.108	1.179	1.176	1.065	1.107
19:40:00	0.337	0.32	0.277	0.372	0.463	0.483	0.463	0.421	0.386	0.42	0.535	0.411			19:40:00	1.1	1.075	1.123	1.118	1.171	1.099	1.107	1.125	1.192	1.188	1.078	1.129
20:00:00	0.344	0.345	0.282	0.379	0.459	0.492	0.469	0.425	0.392	0.422	0.538	0.394			20:00:00	1.138	1.089	1.132	1.131	1.181	1.111	1.12	1.137	1.204	1.201	1.091	1.141
	Biological Replicate 2															Biological Replicate 2
	20% BHI 80% M9															YPD
	ade2Δ				Complement				AR0382						Time (Hours)	ade2Δ				Complement				AR0382
0:20:00	0.098	0.099	0.102	0.102	0.099	0.098	0.096	0.097	0.092	0.1	0.102	0.096			0:20:00	0.123	0.122	0.12	0.122	0.122	0.125	0.122	0.12	0.134	0.123	0.135	0.133
0:40:00	0.1	0.1	0.101	0.105	0.098	0.104	0.098	0.098	0.102	0.1	0.102	0.099			0:40:00	0.123	0.123	0.12	0.123	0.125	0.125	0.123	0.122	0.136	0.125	0.137	0.133
1:00:00	0.101	0.1	0.102	0.106	0.099	0.102	0.099	0.1	0.1	0.101	0.103	0.099			1:00:00	0.124	0.124	0.121	0.125	0.126	0.128	0.125	0.123	0.139	0.125	0.139	0.135
1:20:00	0.102	0.101	0.103	0.108	0.099	0.103	0.101	0.101	0.102	0.102	0.105	0.101			1:20:00	0.126	0.125	0.122	0.124	0.127	0.13	0.126	0.125	0.141	0.127	0.14	0.137
1:40:00	0.103	0.101	0.104	0.11	0.099	0.103	0.103	0.103	0.103	0.105	0.107	0.103			1:40:00	0.128	0.127	0.123	0.125	0.129	0.132	0.128	0.127	0.144	0.128	0.142	0.138
2:00:00	0.104	0.102	0.104	0.112	0.099	0.106	0.106	0.107	0.104	0.107	0.109	0.105			2:00:00	0.13	0.128	0.124	0.127	0.131	0.135	0.132	0.129	0.148	0.131	0.145	0.141
2:20:00	0.105	0.104	0.105	0.113	0.099	0.109	0.109	0.11	0.11	0.11	0.112	0.108			2:20:00	0.133	0.13	0.125	0.128	0.135	0.138	0.135	0.132	0.152	0.134	0.149	0.145
2:40:00	0.106	0.105	0.106	0.115	0.1	0.113	0.113	0.114	0.112	0.114	0.116	0.111			2:40:00	0.136	0.133	0.127	0.131	0.139	0.142	0.139	0.135	0.158	0.137	0.154	0.15
3:00:00	0.108	0.106	0.108	0.117	0.101	0.117	0.118	0.119	0.118	0.118	0.121	0.115			3:00:00	0.14	0.137	0.13	0.133	0.144	0.147	0.144	0.139	0.165	0.142	0.16	0.155
3:20:00	0.11	0.108	0.109	0.119	0.103	0.123	0.125	0.125	0.123	0.125	0.128	0.12			3:20:00	0.145	0.14	0.132	0.137	0.149	0.152	0.149	0.145	0.172	0.147	0.167	0.162
3:40:00	0.112	0.11	0.111	0.122	0.107	0.13	0.133	0.132	0.13	0.131	0.135	0.127			3:40:00	0.15	0.144	0.136	0.141	0.156	0.159	0.156	0.152	0.182	0.153	0.176	0.169
4:00:00	0.114	0.112	0.113	0.125	0.111	0.137	0.141	0.139	0.138	0.139	0.143	0.135			4:00:00	0.157	0.15	0.141	0.146	0.164	0.167	0.165	0.159	0.194	0.162	0.186	0.179
4:20:00	0.116	0.115	0.115	0.128	0.115	0.147	0.151	0.147	0.148	0.149	0.153	0.144			4:20:00	0.165	0.156	0.146	0.152	0.174	0.177	0.175	0.168	0.207	0.171	0.197	0.19
4:40:00	0.118	0.117	0.117	0.133	0.121	0.157	0.162	0.157	0.159	0.16	0.165	0.153			4:40:00	0.174	0.163	0.153	0.16	0.185	0.188	0.186	0.179	0.221	0.181	0.208	0.202
5:00:00	0.121	0.12	0.12	0.137	0.128	0.168	0.175	0.168	0.171	0.172	0.177	0.164			5:00:00	0.184	0.172	0.161	0.169	0.198	0.2	0.198	0.191	0.237	0.194	0.223	0.216
5:20:00	0.125	0.123	0.123	0.143	0.136	0.181	0.189	0.178	0.184	0.184	0.19	0.175			5:20:00	0.195	0.181	0.17	0.18	0.211	0.213	0.211	0.204	0.25	0.207	0.237	0.23
5:40:00	0.129	0.127	0.127	0.148	0.145	0.192	0.203	0.19	0.199	0.196	0.203	0.188			5:40:00	0.207	0.191	0.18	0.191	0.226	0.227	0.226	0.219	0.266	0.221	0.254	0.245
6:00:00	0.134	0.132	0.131	0.154	0.156	0.204	0.218	0.201	0.216	0.21	0.217	0.2			6:00:00	0.22	0.202	0.191	0.203	0.243	0.243	0.244	0.235	0.285	0.236	0.273	0.262
6:20:00	0.139	0.138	0.136	0.16	0.166	0.216	0.233	0.214	0.23	0.223	0.231	0.212			6:20:00	0.234	0.214	0.203	0.217	0.261	0.261	0.262	0.252	0.307	0.255	0.293	0.282
6:40:00	0.145	0.144	0.141	0.167	0.177	0.229	0.248	0.225	0.243	0.234	0.243	0.223			6:40:00	0.251	0.227	0.215	0.232	0.281	0.281	0.283	0.273	0.332	0.274	0.316	0.304
7:00:00	0.152	0.15	0.147	0.174	0.188	0.24	0.261	0.234	0.256	0.245	0.254	0.233			7:00:00	0.269	0.242	0.23	0.248	0.304	0.303	0.306	0.296	0.358	0.296	0.342	0.328
7:20:00	0.159	0.157	0.154	0.181	0.198	0.249	0.273	0.244	0.267	0.253	0.264	0.241			7:20:00	0.29	0.259	0.247	0.267	0.328	0.328	0.331	0.32	0.387	0.32	0.369	0.353
7:40:00	0.166	0.165	0.16	0.188	0.208	0.257	0.285	0.252	0.278	0.261	0.272	0.251			7:40:00	0.313	0.278	0.265	0.287	0.354	0.354	0.357	0.347	0.417	0.346	0.4	0.38
8:00:00	0.173	0.172	0.167	0.196	0.217	0.265	0.295	0.259	0.286	0.267	0.279	0.259			8:00:00	0.339	0.299	0.284	0.309	0.383	0.382	0.384	0.375	0.45	0.374	0.431	0.409
8:20:00	0.181	0.18	0.175	0.203	0.225	0.272	0.305	0.267	0.293	0.274	0.285	0.266			8:20:00	0.368	0.322	0.308	0.334	0.412	0.412	0.414	0.406	0.485	0.405	0.465	0.442
8:40:00	0.188	0.189	0.183	0.211	0.235	0.277	0.314	0.275	0.299	0.279	0.29	0.274			8:40:00	0.398	0.348	0.334	0.361	0.445	0.445	0.445	0.436	0.521	0.44	0.499	0.473
9:00:00	0.196	0.197	0.191	0.219	0.243	0.282	0.323	0.281	0.305	0.283	0.294	0.283			9:00:00	0.43	0.376	0.362	0.392	0.479	0.477	0.477	0.472	0.558	0.474	0.533	0.506
9:20:00	0.204	0.206	0.199	0.227	0.249	0.287	0.331	0.288	0.31	0.287	0.299	0.291			9:20:00	0.466	0.406	0.393	0.423	0.514	0.513	0.509	0.505	0.597	0.512	0.568	0.542
9:40:00	0.213	0.215	0.208	0.235	0.255	0.292	0.338	0.295	0.316	0.291	0.302	0.3			9:40:00	0.501	0.438	0.425	0.456	0.549	0.545	0.543	0.541	0.636	0.547	0.602	0.574
10:00:00	0.221	0.224	0.216	0.244	0.262	0.296	0.345	0.301	0.321	0.295	0.305	0.31			10:00:00	0.538	0.47	0.46	0.491	0.582	0.579	0.577	0.578	0.673	0.584	0.634	0.608
10:20:00	0.23	0.233	0.224	0.253	0.265	0.299	0.35	0.309	0.324	0.298	0.308	0.317			10:20:00	0.576	0.504	0.496	0.526	0.616	0.613	0.611	0.611	0.71	0.624	0.667	0.642
10:40:00	0.239	0.242	0.233	0.262	0.272	0.302	0.354	0.317	0.328	0.303	0.311	0.325			10:40:00	0.614	0.54	0.53	0.562	0.647	0.646	0.642	0.645	0.743	0.657	0.701	0.678
11:00:00	0.248	0.251	0.242	0.272	0.276	0.304	0.357	0.325	0.332	0.307	0.314	0.331			11:00:00	0.65	0.576	0.567	0.598	0.679	0.678	0.674	0.68	0.775	0.692	0.733	0.711
11:20:00	0.258	0.26	0.251	0.281	0.282	0.307	0.365	0.334	0.335	0.311	0.316	0.337			11:20:00	0.686	0.611	0.605	0.633	0.711	0.71	0.705	0.714	0.809	0.727	0.761	0.744
11:40:00	0.266	0.269	0.26	0.29	0.285	0.31	0.37	0.342	0.338	0.315	0.319	0.341			11:40:00	0.721	0.647	0.64	0.669	0.74	0.739	0.735	0.744	0.838	0.758	0.787	0.774
12:00:00	0.275	0.279	0.269	0.299	0.29	0.312	0.376	0.35	0.34	0.319	0.322	0.347			12:00:00	0.755	0.679	0.677	0.701	0.768	0.769	0.762	0.775	0.866	0.79	0.816	0.805
12:20:00	0.285	0.287	0.277	0.307	0.294	0.315	0.384	0.36	0.344	0.323	0.325	0.354			12:20:00	0.786	0.711	0.709	0.733	0.795	0.797	0.79	0.802	0.894	0.822	0.842	0.836
12:40:00	0.293	0.296	0.286	0.315	0.298	0.317	0.39	0.37	0.347	0.327	0.327	0.364			12:40:00	0.816	0.741	0.742	0.764	0.823	0.825	0.818	0.83	0.921	0.85	0.867	0.863
13:00:00	0.301	0.304	0.294	0.322	0.303	0.32	0.398	0.383	0.351	0.33	0.329	0.382			13:00:00	0.844	0.769	0.773	0.793	0.847	0.849	0.843	0.855	0.948	0.878	0.89	0.89
13:20:00	0.309	0.311	0.301	0.329	0.308	0.323	0.406	0.401	0.354	0.333	0.331	0.403			13:20:00	0.87	0.795	0.802	0.821	0.87	0.872	0.867	0.88	0.973	0.904	0.912	0.915
13:40:00	0.316	0.319	0.308	0.334	0.313	0.326	0.411	0.418	0.358	0.336	0.334	0.426			13:40:00	0.894	0.819	0.829	0.848	0.893	0.895	0.891	0.9	0.997	0.927	0.933	0.938
14:00:00	0.322	0.326	0.314	0.339	0.317	0.328	0.417	0.437	0.362	0.339	0.336	0.441			14:00:00	0.917	0.844	0.856	0.871	0.917	0.918	0.913	0.923	1.02	0.951	0.952	0.962
14:20:00	0.328	0.331	0.32	0.344	0.322	0.332	0.423	0.452	0.365	0.342	0.338	0.452			14:20:00	0.937	0.867	0.88	0.895	0.936	0.939	0.933	0.942	1.043	0.973	0.972	0.983
14:40:00	0.333	0.336	0.325	0.348	0.327	0.334	0.428	0.467	0.369	0.345	0.34	0.459			14:40:00	0.957	0.891	0.903	0.916	0.955	0.959	0.954	0.961	1.058	0.993	0.99	1.004
15:00:00	0.337	0.34	0.329	0.352	0.334	0.337	0.433	0.476	0.372	0.348	0.343	0.463			15:00:00	0.976	0.911	0.925	0.933	0.973	0.977	0.972	0.979	1.086	1.014	1.007	1.022
15:20:00	0.34	0.343	0.332	0.355	0.339	0.341	0.439	0.483	0.376	0.351	0.344	0.467			15:20:00	0.994	0.932	0.946	0.953	0.99	0.995	0.991	0.997	1.079	1.034	1.022	1.041
15:40:00	0.343	0.347	0.336	0.357	0.345	0.345	0.443	0.488	0.378	0.354	0.346	0.477			15:40:00	1.01	0.952	0.966	0.971	1.006	1.012	1.008	1.013	1.115	1.051	1.035	1.058
16:00:00	0.345	0.35	0.338	0.359	0.35	0.349	0.45	0.494	0.381	0.358	0.349	0.481			16:00:00	1.026	0.97	0.983	0.988	1.021	1.027	1.025	1.03	1.146	1.068	1.052	1.074
16:20:00	0.348	0.352	0.341	0.361	0.355	0.353	0.454	0.5	0.383	0.362	0.351	0.489			16:20:00	1.041	0.987	1.001	1.004	1.036	1.043	1.04	1.046	1.177	1.085	1.06	1.089
16:40:00	0.35	0.355	0.343	0.362	0.361	0.357	0.46	0.505	0.386	0.367	0.353	0.491			16:40:00	1.055	1.003	1.018	1.019	1.051	1.058	1.057	1.061	1.195	1.101	1.079	1.105
17:00:00	0.351	0.356	0.344	0.364	0.365	0.362	0.465	0.512	0.388	0.371	0.355	0.494			17:00:00	1.069	1.019	1.033	1.034	1.064	1.072	1.071	1.075	1.197	1.115	1.09	1.118
17:20:00	0.353	0.358	0.345	0.366	0.37	0.368	0.473	0.519	0.391	0.375	0.358	0.497			17:20:00	1.081	1.034	1.047	1.049	1.077	1.085	1.085	1.089	1.207	1.13	1.133	1.131
17:40:00	0.355	0.359	0.347	0.367	0.375	0.372	0.478	0.525	0.393	0.38	0.36	0.5			17:40:00	1.095	1.048	1.062	1.062	1.089	1.096	1.098	1.103	1.248	1.139	1.139	1.143
18:00:00	0.357	0.361	0.348	0.368	0.379	0.378	0.482	0.529	0.397	0.385	0.363	0.505			18:00:00	1.105	1.081	1.075	1.077	1.101	1.108	1.11	1.116	1.264	1.162	1.196	1.152
18:20:00	0.358	0.362	0.349	0.369	0.382	0.382	0.486	0.536	0.4	0.389	0.366	0.508			18:20:00	1.115	1.093	1.091	1.09	1.113	1.121	1.122	1.128	1.248	1.175	1.236	1.169
18:40:00	0.36	0.363	0.35	0.37	0.387	0.388	0.491	0.542	0.405	0.394	0.37	0.516			18:40:00	1.127	1.085	1.111	1.103	1.125	1.131	1.133	1.139	1.275	1.193	1.248	1.19
19:00:00	0.361	0.365	0.351	0.371	0.391	0.393	0.495	0.548	0.409	0.398	0.373	0.522			19:00:00	1.148	1.109	1.119	1.118	1.135	1.143	1.143	1.151	1.332	1.206	1.27	1.188
19:20:00	0.362	0.366	0.352	0.372	0.397	0.397	0.498	0.555	0.414	0.402	0.378	0.526			19:20:00	1.154	1.107	1.145	1.135	1.143	1.157	1.15	1.161	1.338	1.257	1.289	1.2
19:40:00	0.364	0.367	0.353	0.373	0.403	0.402	0.502	0.561	0.42	0.407	0.382	0.535			19:40:00	1.182	1.117	1.133	1.179	1.153	1.167	1.165	1.168	1.389	1.284	1.31	1.293
20:00:00	0.365	0.368	0.354	0.374	0.408	0.407	0.506	0.568	0.426	0.412	0.387	0.541			20:00:00	1.185	1.133	1.161	1.199	1.165	1.213	1.178	1.207	1.427	1.325	1.325	1.313
